# Supplementary material for: PIKI-1, a class II PI 3-kinase, functions in endocytic trafficking
Source: PLoS Genet. 2026 Feb 13;22(2):e1011740. doi: 10.1371/journal.pgen.1011740 (PMC12919929; doi:10.1371/journal.pgen.1011740)
Supplement: S1 File — Excel file with individual labeled tabs containing raw data for Figs 1–7, S1, and S3–S9. Data are labeled according to figure numbers and panels. (XLSX) [file pgen.1011740.s013.xlsx]

## Sheet: Fig. 1
Fig. 1F
strain	viable	arrested
nekl-2 (fd81); nekl-3(gk894345)	22	744
nekl-2 (fd81); nekl-3(gk894345) piki-1(fd161)	954	505
nekl-2 (fd81); nekl-3(gk894345) piki-1(fd275)	779	810
nekl-2 (fd81); nekl-3(gk894345) piki-1(fd357)	546	428
nekl-2 (fd81); nekl-3(gk894345) piki-1(fd381)	946	738
nekl-2 (fd81); nekl-3(gk894345) piki-1(ok2346)	856	440
nekl-2 (fd81); nekl-3(gk894345) piki-1(fd465)	144	157

## Sheet: Fig. 2
Fig. 2F							Fig. 2G				Fig. 2K							Fig. 2L
Manders' Overlap							Pearson's Correlation Coefficient				Manders' Overlap							Pearson's Correlation Coefficient
CLIC-1 with PIKI-1			PIKI-1 with CLIC-1				Whole Worm	Inset	Rotated Inset		RAB-5 with PIKI-1			PIKI-1 with RAB-5				Whole Worm	Inset	Rotated Inset
Whole Worm	Inset	Rotated	Whole Worm	Inset	Rotated		0.194	0.252	0.027		Whole Worm	Inset	Rotated	Whole Worm	Inset	Rotated		0.222	0.245	-0.037
0.556	0.475	0.272	0.129	0.21	0.093		0.213	0.162	0.015		0.468	0.504	0.134	0.223	0.277	0.087		0.121	0.158	-0.151
0.542	0.518	0.266	0.159	0.184	0.105		0.273	0.344	0.035		0.341	0.512	0.048	0.16	0.196	0.029		0.13	0.226	-0.066
0.334	0.402	0.177	0.335	0.33	0.178		0.285	0.182	0.064		0.354	0.477	0.124	0.193	0.275	0.093		0.179	0.261	0.075
0.5	0.491	0.204	0.276	0.232	0.112		0.248	0.117	-0.145		0.394	0.42	0.211	0.243	0.349	0.148		0.112	0.119	-0.051
0.394	0.37	0.163	0.381	0.317	0.191		0.333	0.325	0.005		0.362	0.43	0.242	0.15	0.226	0.131		0.139	0.137	-0.078
0.497	0.581	0.229	0.301	0.306	0.125		0.281	0.341	-0.052		0.328	0.288	0.078	0.189	0.249	0.072		0.132	0.115	-0.008
0.267	0.346	0.115	0.584	0.52	0.242		0.2	0.204	0.045		0.266	0.235	0.133	0.244	0.303	0.191		0.141	0.136	-0.035
0.303	0.396	0.238	0.272	0.265	0.177		0.118	0.147	0.025		0.303	0.314	0.17	0.264	0.24	0.141		0.186	0.166	-0.178
0.306	0.304	0.147	0.086	0.115	0.046		0.189	0.188	0.021		0.319	0.394	0.06	0.318	0.272	0.061		0.183	0.207	-0.085
0.364	0.37	0.314	0.495	0.495	0.426		0.16	0.314	-0.036		0.34	0.385	0.165	0.286	0.43	0.219		0.175	0.171	-0.066
0.607	0.667	0.311	0.172	0.31	0.141		0.155	0.227	0.042		0.676	0.692	0.459	0.205	0.309	0.203		0.116	0.104	-0.077
0.484	0.469	0.222	0.1	0.208	0.108		0.24	0.179	-0.078		0.297	0.314	0.093	0.203	0.218	0.065		0.174	0.175	-0.045
0.511	0.535	0.199	0.202	0.21	0.084		0.163	0.115	-0.013		0.341	0.223	0.022	0.234	0.213	0.03		0.169	0.133	-0.051
0.597	0.524	0.173	0.072	0.047	0.014		0.141	0.19	0.034		0.309	0.491	0.227	0.144	0.191	0.108		0.065	0.107	0.023
0.584	0.583	0.3144	0.07	0.134	0.077		0.278	0.277	0.059		0.206	0.298	0.198	0.17	0.18	0.145		0.062	-0.005	0.018
0.627	0.626	0.374	0.217	0.279	0.183		0.167	0.279	0.027		0.447	0.417	0.437	0.117	0.169	0.174		0.133	0.065	-0.012
0.46	0.655	0.278	0.144	0.193	0.089		0.145	0.178	0.002		0.467	0.44	0.301	0.175	0.151	0.117		0.108	0.141	0.03
0.496	0.521	0.246	0.079	0.153	0.071		0.3	0.448	0.004		0.284	0.402	0.257	0.187	0.172	0.151		0.053	0.056	-0.05
0.637	0.761	0.282	0.206	0.357	0.115		0.332	0.257	0.004		0.201	0.25	0.143	0.149	0.213	0.115		0.069	0.104	-0.008
0.623	0.542	0.208	0.223	0.183	0.083		0.226	0.244	-0.007		0.233	0.354	0.2	0.156	0.204	0.143		0.091	0.088	0.002
0.379	0.54	0.234	0.323	0.284	0.122		0.277	0.344	0.06		0.238	0.285	0.189	0.144	0.19	0.118		0.112	0.159	-0.086
0.726	0.732	0.454	0.209	0.306	0.177		0.321	0.329	-0.013		0.405	0.51	0.119	0.121	0.168	0.06		0.101	0.081	-0.006
0.509	0.534	0.293	0.402	0.41	0.193		0.169	0.212	0.069		0.361	0.408	0.255	0.157	0.123	0.098
0.475	0.507	0.358	0.172	0.262	0.183		0.179	0.143	0.082
0.533	0.492	0.416	0.13	0.162	0.137		0.165	0.151	0.029
0.45	0.466	0.307	0.145	0.184	0.121		0.303	0.331	0.108
0.583	0.608	0.371	0.247	0.309	0.195		0.057	0.106	0.023
0.379	0.387	0.292	0.082	0.175	0.135		0.216	0.24	-0.018
0.422	0.51	0.256	0.235	0.289	0.144		0.229	0.24	-0.067
0.449	0.477	0.201	0.274	0.321	0.144		0.096	0.108	0.099
0.403	0.411	0.408	0.165	0.232	0.222		0.247	0.307	-0.022
0.807	0.899	0.511	0.165	0.217	0.121

## Sheet: Fig. 3
Fig. 3D			Fig. 3E			Fig. 3J			Fig. 3K			Fig. 3L			Fig. 3M				Fig. 3R			Fig. 3S			Fig. 3T			Fig. 3U
puncta per µm2			size (µm2)			puncta per µm2			size (µm2)			mean intensity (a.u.)			puncta per µm2				% of observed phenotype			% positive pixels			mean intensity (a.u.)			puncta per µm2
manual threshold: 200 to 2000 gray values			manual threshold: 200 to 2000 gray values			thresholding algorithim: Li			thresholding algorithim: Li			no processing			thresholding algorithm: Default				no processing			thresholding algorithm: Moments			thresholding algorithm: Otsu			thresholding algorithm: Otsu
WT	piki-1(Q1507Stop)		WT	piki-1(Q1507Stop)		WT	piki-1(Q1507Stop)		WT	piki-1(Q1507Stop)		WT	piki-1(Q1507Stop)		WT	piki-1(Q1507Stop)			# of worms			WT	piki-1(Q1507Stop)		WT	piki-1(Q1507Stop)		WT	piki-1(Q1507Stop)
0.108831	0.073683		0.147	0.142		0.138179	0.095276		0.515	0.492		249.308	238.921		0.11056	0.09266			no tubulations	tubulations		7.794	5.915		1003.63	786.609		0.08351	0.092457
0.248361	0.161989		0.22	0.131		0.167455	0.094833		0.361	0.415		204.766	721.184		0.158696	0.18379		WT	54	0		7.19	6.537		928.184	730.23		0.143423	0.074788
0.097014	0.175223		0.169	0.286		0.114665	0.085284		0.491	0.474		230	683.888		0.108079	0.150954		piki-1(Q1507Stop)	28	27		11.891	4.948		733.532	733.35		0.139155	0.069563
0.122553	0.179789		0.123	0.171		0.116142	0.081812		0.545	0.4		379.974	783.337		0.15992	0.115998						8.285	3.424		1188.5	746.187		0.162346	0.092927
0.052856	0.163672		0.082	0.125		0.195792	0.091134		0.528	0.392		255.615	422.438		0.082517	0.086159						9.072	4.631		1098.13	874.4		0.150823	0.131953
0.123551	0.134167		0.146	0.17		0.150948	0.106279		0.534	0.48		181.062	506.067		0.132233	0.160427						7.86	3.9		985.964	783.09		0.154536	0.131641
0.262188	0.060001		0.265	0.081		0.181321	0.076928		0.448	0.357		181.136	522.265		0.061243	0.12295						9.198	4.337		1267.52	1059.67		0.129209	0.136635
0.180794	0.087216		0.209	0.079		0.181581	0.078928		0.48	0.429		273.617	462.59		0.140666	0.182094						8.793	7.346		706.193	669.497		0.148375	0.109625
0.029213	0.113425		0.057	0.097		0.204199	0.176412		0.5	0.394		400.826	544.017		0.138853	0.09827						12.468	6.697		1106.14	1162.22		0.137629	0.154482
0.168032	0.050172		0.37	0.066		0.145686	0.0632		0.476	0.439		322.64	569.661		0.134874	0.119659						8.589	5.583		1030.65	473.496		0.134629	0.0703
0.289306	0.047652		0.353	0.082		0.16025	0.079401		0.487	0.364		230.315	396.269		0.222305	0.095092						7.651	2.9		1245.17	590.593		0.166301	0.097103
0.177624	0.050778		0.337	0.057		0.190469	0.161809		0.507	0.394		344.783	578.042		0.089606	0.122754						8.243	4.93		1130.61	521.354		0.193571	0.103112
0.274573	0.043588		0.277	0.061		0.153082	0.099459		0.546	0.378		340.5	527.554		0.124601	0.098152						11.135	8.252		1196.76	414.594		0.184511	0.147905
0.285673	0.035845		0.289	0.083		0.177824	0.093764		0.559	0.453		304.58	627.995		0.11367	0.142004						10.263	5.167		1343.68	767.367		0.200355	0.110581
0.171088	0.039794		0.358	0.058		0.143074	0.110254		0.48	0.435		281.833	390.695		0.106985	0.12351						11.104	6.367		1153.82	856.048		0.163266	0.14125
0.209209	0.267626		0.239	0.135		0.136318	0.099145		0.663	0.436		182.101	363.593		0.108536	0.082199						10.901	8.056		1198.8	728.964		0.151392	0.1169
0.250143	0.012333		0.293	0.062		0.127066	0.109661		0.473	0.464		188.089	441.445		0.133993	0.340702						9.709	6.051		1264.4	844.764		0.154778	0.105258
0.209868	0.022165		0.312	0.064		0.135301	0.105662		0.571	0.43		373.985	608.104		0.203117	0.090061						6.721	7.291		1094.16	895.155		0.170612	0.124689
0.139343	0.04206		0.291	0.063		0.197898	0.10884		0.5	0.391		370.89	669.377		0.138858	0.189493						10.471	5.75		977.947	903.883		0.177492	0.181889
0.196086	0.099678		0.372	0.099		0.112337	0.091919		0.547	0.359		530.249	452.585		0.251868	0.244069						7.916	6.265		1500	747.434		0.173157	0.164499
0.346894	0.001017		0.303	0.015		0.150497	0.13071		0.55	0.356		256.41	509.621		0.1383	0.148074						8.44	10.323		1246.75	254.196		0.189207	0.148039
0.326115	0.175741		0.332	0.133		0.101535	0.089202		0.6	0.372		354.498	347.956		0.157285	0.125209						9.737	8.318		1260.18	608.812		0.175609	0.157233
0.344186	0.097644		0.336	0.078		0.181919	0.10745		0.438	0.386		303.921	898.622		0.150769	0.228992						12.739	6.953		1030.29	593.931		0.166176	0.103547
0.258669	0.091779		0.272	0.079		0.195362	0.076911		0.577	0.571		510.253	487.919		0.178662	0.163011						7.967	8.451		1003.97	734.095		0.166676	0.105314
0.22873	0.00834		0.143	0.032		0.145359	0.140592		0.576	0.469		460.178	446.737		0.168426	0.144863						12.261	5.565		1246.13	689.384		0.181755	0.119188
0.205871	0.070548		0.185	0.073		0.219616	0.109502		0.547	0.441		303.561	528.443		0.127802	0.102456						9.272	7.878		1201.02	751.135		0.162586	0.123139
0.234347	0.241839		0.231	0.277		0.166533	0.113451		0.515	0.419		488.887	612.941		0.145587	0.209631						11.293	8.346		1486.38	723.186		0.117476	0.071503
0.113981	0.254051		0.148	0.243		0.114937	0.148992		0.582	0.449		458.039	608.329		0.128013	0.168624						10.153	7.34		825.07	705.747		0.124804	0.085585
0.140893	0.21944		0.137	0.236		0.145736	0.191403		0.582	0.389		354.778	404.038		0.126703	0.090826						9.208	7.874		963.833	1079.81		0.112662	0.094849
0.148565	0.240061		0.173	0.247		0.166658	0.112552		0.549	0.424		268.411	388.283		0.077687	0.066757						5.091	10.303		989.793	906.939		0.118696	0.160415
0.358984	0.26255		0.193	0.261		0.193424	0.146863		0.489	0.463		309.834	606.865		0.129314	0.153516						7.316	5.623		1213.09	731.891		0.203671	0.102014
0.473502	0.222879		0.31	0.343		0.198549	0.127235		0.544	0.503		456.117	357.439		0.095732	0.180004						4.957	3.215		1387.13	621.873		0.152427	0.069318
0.318692	0.188216		0.284	0.282		0.142429	0.137886		0.664	0.449		230.046	433.218		0.100108	0.277785						7.004	6.085		1247.81	940.501		0.150551	0.105649
0.195372	0.229721		0.102	0.213		0.156781	0.143205		0.578	0.433		241.794	350.535		0.179163	0.156234						7.045	3.967		956.402	911.263		0.096631	0.122134
0.11612	0.143397		0.11	0.374		0.154739	0.151965		0.576	0.447		267.219	330.974		0.135012	0.376228						5.378	3.486		1108.77	1291.53		0.146955	0.134044
0.161066	0.155852		0.103	0.2		0.16668	0.08624		0.536	0.5		372.061	281.718		0.150162	0.15958						5.08	7.781		1449.79	1066.82		0.186936	0.156821
0.149572	0.222456		0.157	0.167		0.134291	0.141143		0.507	0.485		335.424	296.078		0.105154	0.150026						6.395	3.61		1126.18	723.436		0.106596	0.106895
0.13374	0.206596		0.076	0.144		0.120324	0.081833		0.564	0.394		189.291	385.532		0.144683	0.198101						7.202	8.052		1313.87	761.98		0.206622	0.084099
0.229318	0.174993		0.118	0.165		0.211374	0.142026		0.525	0.386		180.295	552.996		0.059644	0.33051						5.554	5.234		1167.99	749.558		0.098233	0.093257
0.158483	0.144219		0.096	0.142		0.159064	0.101974		0.488	0.38		250.303	442.281		0.120775	0.164721						7.186	6.856		1232.29	796.713		0.153524	0.147231
0.121919	0.111767		0.084	0.106		0.150792	0.074262		0.586	0.44		321.619	391.222		0.15868	0.176626						7.006	5.607		1670.14	847.426		0.191206	0.106008
0.194812	0.130161		0.108	0.138		0.237543	0.115211		0.476	0.404		281.89	320.992		0.113969	0.151793						7.437	7.344		999.681	901.766		0.138819	0.167682
0.046823	0.088626		0.054	0.11		0.162281	0.124609		0.546	0.338		188.255	448.07		0.299845	0.189116						9.276	7.626		1264.02	1121.79		0.108309	0.185271
0.130109	0.076364		0.106	0.106		0.170802	0.118988		0.467	0.442		344.009	483.057		0.089588	0.244933						6.816	5.32		1108.44	813.996		0.103509	0.106382
0.128939	0.178921		0.092	0.148		0.131646	0.10808		0.549	0.453		344.927	380.979		0.130431	0.217125						6.75	9.154		1245.65	1085.58		0.132702	0.159073
0.090066	0.101211		0.081	0.102		0.110717	0.099762		0.718	0.506		373.647	383.093		0.113166	0.130101						10.009	6.481		1193.24	1052.71		0.146987	0.158226
0.121401	0.175768		0.103	0.102		0.195166	0.115115		0.562	0.426		236.7	351.174		0.097477	0.154104						8.963	8.205		1182.37	1199.46		0.16939	0.170633
0.039207	0.155154		0.059	0.118		0.148309	0.091149		0.628	0.444		300.2	226.037		0.149292	0.179264						8.641	6.21		1022.94	1050.29		0.116283	0.157643
0.081635	0.14705		0.082	0.111		0.177816	0.079333		0.558	0.419		227.314	178.644		0.113437	0.093822						6.947	6.945		1326.15	1329.96		0.14583	0.137725
0.084516	0.141235		0.078	0.093		0.148909	0.112054		0.519	0.373		472.001	394.014		0.229389	0.198755						6.621	6.68		1437.32	1228.2		0.177601	0.149139
0.04165	0.144891		0.07	0.115		0.161823	0.11442		0.621	0.483		325.311	350.388		0.137525	0.164386						5.275	8.479		1398.91	880.207		0.200299	0.110576
0.15528	0.03721		0.368	0.11		0.1531			0.534			299.024	138.047		0.192447	0.118841						6.301	6.041		1224.82	1125.71		0.115032	0.16459
0.124898	0.028707		0.255	0.057		0.135251			0.665			176.981	360.171		0.114987	0.160685						7.96	2.399		1041.29	1006.88		0.123993	0.113269
0.196298	0.064096		0.309	0.082		0.17574			0.573			307.84	155.949		0.156333	0.102696						9.852	4.297		1206.01	784.311		0.137101	0.165253
0.192718	0.098487		0.295	0.091								408.586	344.691		0.178801	0.189193							5.175		1356.84	1066.75		0.122256	0.190016
0.33124	0.162781		0.298	0.345								529.265	277.89		0.187714	0.103752									1362.07	700.167		0.200084	0.080347
0.309691	0.148949		0.309	0.336								372.292	294.024		0.172573	0.142691
0.157064	0.168285		0.212	0.251								271.86	372.304		0.122564	0.198097
0.148268	0.25162		0.123	0.256								324.03	422.293		0.158021	0.232894
0.143288	0.178582		0.156	0.319								399.663	343.042		0.149647	0.190393
0.187386	0.173541		0.388	0.211								278.446	543.436		0.126177	0.105302
0.144885	0.135649		0.248	0.339								256.914	369.671		0.071625	0.250406
0.302388	0.150749		0.304	0.228								206.424			0.095762
0.171459	0.210587		0.323	0.149								345.936			0.085177
0.11301	0.164795		0.271	0.134
0.152309	0.087463		0.217	0.093
0.168786	0.107935		0.197	0.111
0.165558	0.105199		0.352	0.106
0.152242	0.116449		0.236	0.127
0.084148	0.069839		0.501	0.075
0.161485	0.112488		0.277	0.11
0.245567	0.058217		0.154	0.098
0.150207	0.038366		0.2	0.08
0.104542	0.146913		0.152	0.109
0.18771	0.122885		0.181	0.116
0.225607	0.067652		0.147	0.065
0.114986	0.041671		0.19	0.069
0.203987	0.085934		0.29	0.083
0.191573	0.038284		0.451	0.066
0.453713	0.026075		0.305	0.066
0.284686	0.224451		0.323	0.125
0.289682	0.080146		0.265	0.087
0.207854	0.129754		0.289	0.116
0.221451	0.103617		0.226	0.093
0.206899	0.103349		0.31	0.08
0.308423	0.208611		0.317	0.214
0.220061	0.192508		0.231	0.35
0.222104	0.154946		0.231	0.272
0.257782	0.158162		0.284	0.246
0.385857	0.204061		0.314	0.271
0.210611	0.192262		0.419	0.228
0.318718	0.101561		0.265	0.198
0.265183	0.194446		0.364	0.209
0.29904	0.312581		0.281	0.295
0.223781	0.193457		0.296	0.261
0.193937	0.187398		0.271	0.25
0.031888	0.094392		0.072	0.188
0.204351	0.141204		0.204	0.16
0.075322	0.114176		0.147	0.149
	0.15125			0.173
	0.142965			0.126
	0.181145			0.137
	0.144637			0.187
	0.155851			0.16
	0.14646			0.281
	0.119536			0.126

## Sheet: Fig 4
Fig 4D	Manders' 1		Manders' 2				Fig 4E	Pearson's			Fig 4I	Manders' 1		Manders' 2				Fig 4J	Pearson's
whole	inset	rotated	whole2	inset3	rotated4		whole	inset	rotated		whole	inset	rotated	whole2	inset3	rotated2		whole	inset	rotated
0.671	0.895	0	0.573	0.357	0		0.606	0.584	-0.018		0.595	0.619	0.182	0.098	0.123	0.039		0.188	0.178	-0.05
0.428	0.607	0.039	0.728	0.83	0.054		0.552	0.663	-0.011		0.571	0.451	0.241	0.06	0.086	0.06		0.125	0.112	0.016
0.475	0.628	0.049	0.613	0.802	0.083		0.51	0.641	-0.008		0.493	0.426	0.11	0.083	0.127	0.033		0.155	0.152	-0.026
0.534	0.77	0.04	0.781	0.717	0.046		0.643	0.726	0.0006		0.516	0.511	0.406	0.078	0.089	0.08		0.136	0.114	0.07
0.438	0.592	0.025	0.552	0.7	0.029		0.461	0.602	-0.045		0.674	0.601	0.303	0.115	0.139	0.082		0.21	0.178	0.015
0.345	0.392	0	0.455	0.737	0		0.358	0.459	-0.048		0.637	0.635	0.079	0.123	0.288	0.035		0.215	0.333	-0.072
0.431	0.606	0	0.648	0.808	0		0.504	0.684	-0.039		0.625	0.557	0.172	0.06	0.086	0.028		0.129	0.129	-0.042
0.542	0.46	0.025	0.639	0.753	0.038		0.567	0.537	-0.025		0.546	0.337	0.162	0.046	0.087	0.041		0.108	0.09	0.011
0.321	0.519	0.097	0.678	0.747	0.127		0.444	0.591	0.036		0.662	0.47	0.169	0.069	0.121	0.049		0.144	0.128	-0.044
0.576	0.566	0	0.525	0.685	0		0.523	0.597	-0.076		0.58	0.365	0.482	0.027	0.019	0.019		0.073	0.035	0.044
0.455	0.353	0.055	0.671	0.613	0.095		0.526	0.406	-0.007		0.492	0.614	0.398	0.078	0.094	0.068		0.11	0.14	0.048
0.355	0.423	0.006	0.602	0.736	0.011		0.453	0.545	-0.032		0.634	0.354	0.175	0.111	0.147	0.101		0.21	0.124	-0.0007
0.451	0.548	0.067	0.601	0.575	0.06		0.488	0.488	-0.004		0.529	0.466	0.273	0.106	0.128	0.085		0.162	0.133	0.024
0.603	0.623	0.048	0.704	0.908	0.069		0.648	0.737	-0.021		0.565	0.489	0.296	0.119	0.196	0.126		0.188	0.196	0.059
0.456	0.442	0.079	0.596	0.689	0.129		0.498	0.503	0.052		0.518	0.509	0.312	0.085	0.105	0.063		0.128	0.128	0.01
0.373	0.486	0.005	0.534	0.829	0.009		0.411	0.536	-0.07		0.587	0.542	0.149	0.151	0.123	0.034		0.219	0.203	-0.019
0.155	0.181	0.041	0.123	0.214	0.071		0.114	0.214	-0.003		0.612	0.617	0.218	0.044	0.063	0.024		0.118	0.124	-0.019
0.352	0.3	0.012	0.552	0.627	0.025		0.413	0.408	-0.023		0.683	0.553	0.048	0.086	0.124	0.014		0.197	0.178	-0.093
0.251	0.285	0.039	0.519	0.751	0.116		0.315	0.423	0.008
0.497	0.615	0.004	0.738	0.842	0.008		0.596	0.704	0.06
0.152	0.237	0.167	0.16	0.27	0.168		0.126	0.186	0.117
0.581	0.642	0	0.667	0.938	0		0.614	0.77	-0.054

## Sheet: Fig. 5
Fig. 5D				Fig. 5E				Fig. 5F				Fig. 5J				Fig. 5K
mean intensity (a.u.)				puncta per µm2				puncta per µm2				mean intensity (a.u.)				% positive pixels
no processing				manual threshold: 200 to 2000 gray values				manual threshold: 200 to 2000 gray values				no processing				thresholding algorithm: Default
WT	nekl-2::AID	nekl-2::AID; piki-1(Q1507Stop)		WT	nekl-2::AID	nekl-2::AID; piki-1(Q1507Stop)		WT	nekl-2::AID	nekl-2::AID; piki-1(Q1507Stop)		WT	nekl-3::AID	nekl-3::AID; piki-1(Q1507Stop)		WT	nekl-3::AID	nekl-3::AID; piki-1(Q1507Stop)
165.771	270.938	174.068		0.296	0.561	0.269		0.232848	0.213001	0.212232		469.884	559.594	1026.1		4.84	10.669	15.63
115.779	209.922	174.571		0.311	0.58	0.339		0.143147	0.17928	0.162183		707.397	955.886	1278.31		7.043	10.809	14.482
173.607	291.554	158.562		0.281	0.579	0.295		0.249936	0.2593	0.16534		633.288	695.497	1025.17		5.319	8.912	9.372
201.237	334.807	146.216		0.463	0.662	0.326		0.166245	0.268516	0.148591		477.864	702.953	1924.14		4.348	12.391	19.819
115.15	301.363	167.559		0.223	0.397	0.254		0.121368	0.340957	0.160028		450.325	701.036	913.245		3.78	12.814	11.52
134.814	226.184	220.79		0.299	0.375	0.374		0.185096	0.287898	0.240306		455.216	698.35	1358.17		7.42	11.054	13.633
118.792	219.101	32.83		0.125	0.364	0.299		0.0961506	0.233797	0.19978		412.504	671.356	1282.88		4.924	8.56	15.868
122.408	210.778	154.909		0.12	0.498	0.246		0.098757	0.205051	0.169389		405.618	1063.02	765.443		7.403	15.854	8.022
151.485	295.298	139.96		0.189	0.45	0.142		0.173317	0.30445	0.066145		520.728	808.539	913.61		1.34	10.474	12.553
94.832	267.715	169.989		0.164	0.436	0.33		0.0842074	0.233272	0.182098		417.956	1020.3	963.254		8.254	16.659	12.799
130.228	255.423	191.045		0.06	0.541	0.321		0.0613365	0.19248	0.205259		486.094	891.356	988.976		5.396	13.521	12.871
122.774	183.709	162.35		0.083	0.201	0.252		0.110325	0.151966	0.14732		529.602	521.66	792.786		0.164	4.254	8.701
158.435	179.616	194.948		0.266	0.345	0.268		0.266183	0.145473	0.196164		653.378	683.348	1197.12		4.531	6.051	15.389
146.933	169.111	69.912		0.253	0.517	0.342		0.172495	0.107263	0.187688		312.662	919.056	1017.17		2.669	15.225	11.855
126.407	147.945	237.823		0.267	0.127	0.248		0.132005	0.07182	0.446456		602.031	518.878	1088.7		4.834	7.542	14.92
126.8	141.535	165.671		0.342	0.376	0.196		0.162493	0.092433	0.164297		523.879	680.905	891.438		6.895	9.765	6.975
153.897	194.188	183.97		0.31	0.494	0.145		0.244646	0.157472	0.127517		491.079	612.312	907.531		4.77	9.097	9.4
192.316	173.997	165.184		0.249	0.193	0.233		0.324913	0.174704	0.169084		460.213	609.1	945.645		4.175	8.628	10.692
145.616	174.03	138.518		0.244	0.178	0.205		0.208492	0.092389	0.136683		256.768	532.494	868.385		2.142	5.38	10.061
148.628	275.78	129.246		0.286	0.348	0.241		0.202212	0.47156	0.172249		466.19	864.128	688.524		0.163	15.215	9.343
16.618	232.222	193.673		0.323	0.406	0.258		0.150967	0.27288	0.270405		542.957	679.336	766.974		0.087	13.241	13.28
188.843	287	171.931		0.265	0.475	0.26		0.316305	0.302506	0.172412		616.851	766.139	905.657		6.061	12.299	12.255
174.957	231.012	193.474		0.248	0.417	0.222		0.251616	0.258349	0.294566		445.054	697.008	1005.19		6.019	9.976	12.847
162.656	251.987	174.189		0.183	0.365	0.356		0.347347	0.28187	0.135645		489.034	707.339	841.168		0.198	10.369	11.334
124.593	223.272	170.413		0.224	0.351	0.259		0.180275	0.288302	0.196224		419.249	776.194	938.502		5.536	10.649	9.079
186.053	291.574	154.753		0.421	0.377	0.246		0.207824	0.389376	0.146245		545.004	866.892	638.38		2.915	12.156	7.515
192.488	239.138	159.315		0.488	0.306	0.11		0.172133	0.279302	0.118997		583.831	859.071	498.729		0.307	12.275	4.552
146.645	213.131	153.378		0.37	0.318	0.151		0.18877	0.257217	0.127014		428.543	672.768	446.606		8.111	9.464	8.243
213.393	224.867	168.976		0.244	0.377	0.259		0.341583	0.281687	0.166257		447.129	644.903	615.845		4.93	7.825	7.38
153.741	215.348	189.649		0.377	0.415	0.212		0.173969	0.204117	0.222281		559.124	786.712	687.403		5.239	10.765	5.025
178.35	407.902	179.384		0.26	0.647	0.201		0.242387	0.341189	0.206391		418.519	680.167	667.183		11.83	11.05	4.929
223.683	184.743	264.033		0.373	0.233	0.223		0.290773	0.221579	0.565321		556.694	807.736	667.678		0.191	7.857	9.225
239.762	260.399	188.892		0.26	0.474	0.214		0.412159	0.276344	0.168543		546.117	834.014	806.092		2.99	12.923	9.346
219.503	242.322	186.534		0.231	0.434	0.195		0.345664	0.270438	0.207841		497.08	809.178	771.63		2.612	13.118	17.46
200.352	299.891	226.014		0.298	0.423	0.162		0.251833	0.320607	0.316052		562.415	675.723	631.374		4.247	6.642	8.489
153.285	163.92	167.03		0.254	0.268	0.177		0.182747	0.165812	0.201725		604.517	705.41	363.781		3.586	6.642	10.958
251.38	157.897	197.284		0.305	0.488	0.172		0.343417	0.142189	0.267919		553.324	700.004	358.489		8.363	9.344	9.822
214.877	240.224	183.078		0.348	0.263	0.177		0.285731	0.424211	0.227117		567.122	686.603	718.936		4.804	8.434	5.451
127.534	234.204	183.006		0.365	0.549	0.21		0.133221	0.252049	0.16092		653.793	644.866	797.701		6.081	11.073	10.039
249.756	279.643	156.212		0.408	0.269	0.272		0.290472	0.406376	0.155754		486.551	571.016	618.932		2.719	7.859	8.695
166.284	257.065	177.966		0.327	0.458	0.212		0.195291	0.261073	0.148049		535.731	580.369	685.741		4.154	6.717	7.054
174.219	184.157	205.787		0.26	0.325	0.171		0.201423	0.193353	0.270291		602.128	638.663	560.458		1.761	6.91	7.772
184.552	187.014	219.976		0.283	0.352	0.17		0.237206	0.171987	0.308327		534.492	740.775	667.617		1.657	9.2	7.777
167.885	189.135	177.099		0.241	0.36	0.232		0.286737	0.179126	0.210883		585.015	638.029	684.274		2.946	9.856	10.436
185.826	227.565	161.625		0.332	0.393	0.229		0.218452	0.22201	0.142975		749.424	506.118	542.233		6.174	8.637	6.658
200.648	274.861	215.876		0.281	0.346	0.21		0.228037	0.440811	0.347531		482.008	724.087	614.186		0.547	5.732	6.897
142.493	213.647	142.355		0.291	0.36	0.153		0.144628	0.302534	0.124504		588.153	442.956	721.224		6.081	5.066	6.909
182.419	342.44	200.578		0.258	0.373	0.321		0.209247	0.431569	0.209076		769.107	637.491	443.533		9.29	10.193	4.73
216.859	277.935	224.842		0.313	0.37	0.209		0.37781	0.308357	0.331997		709.569	495.351	781.882		8.52	6.201	11.156
156.013	221.813	178.292		0.359	0.422	0.148		0.150098	0.210754	0.18108		627.497	495.49	592.986		8.489	11.647	8.161
157.65	394.504	190.246		0.266	0.813	0.26		0.221707	0.280033	0.19139		504.681	668.364	850.079		0.411	13.244	9.696
187.68	389.158	210.966		0.259	0.542	0.224		0.201982	0.327059	0.344346		614.711	673.582	441.578		8.997	10.791	8.136
155.081	372.718	233.783		0.14	0.506	0.167		0.151006	0.330167	0.32134		737.03	731.973	498.141		7.141	12.362	6.69
188.95	233.858	181.219		0.172	0.481	0.2		0.285239	0.234802	0.150478		686.789	719.786	631.478		12.195	13.381	8.59
151.359	486.53	171.775		0.157	0.88	0.209		0.191256	0.308401	0.152531		517.349	1113.9	606.158		0.518	14.865	6.322
140.833	332.639	175.065		0.302	0.424	0.225		0.21143	0.411941	0.24181		688.814	777.033	713.678		2.601	11.203	9.843
221.702	227.394	180.439		0.332	0.411	0.199		0.294607	0.282943	0.241292		492.526	657.871	539.579		8.124	10.99	6.165
194.883	340.022	194.787		0.398	0.372	0.185		0.262977	0.381326	0.222524		636.804	746.273	736.508		7.755	10.359	11.246
208.378	312.709	174.483		0.288	0.374	0.277		0.307493	0.364919	0.181152		598.608	1130.06	463.447		1.399	10.964	5.04
192.236	265.065	212.718		0.233	0.398	0.238		0.386788	0.343361	0.293237		515.11	744.455	650.29		7.979	14.249	9.107
231.978	199.884	181.836		0.297	0.2	0.168		0.362437	0.32896	0.194966		421.894	853.846			6.011	12.69
218.681	216.99	163.775		0.299	0.245	0.095		0.348803	0.280414	0.113799		568.949	791.555			0.946	18.505
190.058	227.525	204.717		0.271	0.323	0.117		0.237305	0.286435	0.319572		536.713	626.247			0.467	8.708
145.406	236.086	273.659		0.203	0.247	0.208		0.165916	0.350483	0.567842		551.716	712.993			7.332	10.582
151.261	235.347	210.888		0.335	0.265	0.275		0.220646	0.398569	0.268971		677.966	723.406			2.062	14.604
199.356	204.865	182.001		0.305	0.384	0.208		0.319654	0.182271	0.197279		510.174	682.873			1.342	11.884
161.545	272.359	206.017		0.297	0.247	0.245		0.197138	0.516639	0.330644		592.273	597.859			3.16	8.081
162.04	199.382	165.721		0.363	0.319	0.278		0.184027	0.26217	0.167332		536.514	555.014			1.73	9.182
226.963	170.405	233.072		0.286	0.244	0.194		0.369858	0.177844	0.394061		509.143	722.073			0.21	12.089
185.782	354.311	203.181		0.294	0.771	0.166		0.315308	0.308946	0.337258		559.584	582.069			2.562	10.75
260.254	265.784	236.328		0.347	0.325	0.2		0.460897	0.407	0.338017			636.018				6.562
148.18	199.126	276.08		0.266	0.309	0.223		0.137079	0.231736	0.411484			664.18				9.697
173.587	293.6	248.96		0.325	0.485	0.198		0.240064	0.355267	0.373878			697.126				12.394
198.697	313.707	182.648		0.266	0.369	0.16		0.294875	0.364255	0.217294			732.118				11.039
226.524	254.592	242.601		0.41	0.428	0.224		0.286227	0.347815	0.411253			509.075				7.747
161.774	160.072	215.643		0.365	0.285	0.142		0.208487	0.097241	0.422443
221.455	373.951	195.054		0.29	0.321	0.082		0.320907	0.547084	0.111895
170.889	375.526	161.747		0.243	0.621	0.078		0.244888	0.445963	0.069718
196.132	337.09	149.799		0.395	0.429	0.081		0.252884	0.408475	0.053923
184.019	232.93	197.023		0.348	0.348	0.127		0.247563	0.362372	0.328515
204.365	397.719	174.942		0.238	0.503	0.232		0.416747	0.514016	0.201832
180.301	245.397	208.097		0.28	0.438	0.186		0.316897	0.282689	0.323164
210.911	356.519	194.264		0.356	0.503	0.107		0.323262	0.502408	0.197726
175.733	268.912	225.032		0.253	0.301	0.194		0.282487	0.434401	0.373576
231.595	238.9	290.093		0.306	0.195	0.283		0.429278	0.403477	0.490915
217.891	239.354	250.354		0.229	0.281	0.221		0.516328	0.346461	0.452181
195.616	334.993	229.444		0.349	0.435	0.261		0.254309	0.422968	0.316751
198.707	261.631	197.221		0.325	0.427	0.231		0.281522	0.34587	0.216617
218.788	211.352	253.676		0.368	0.298	0.206		0.267066	0.192398	0.388509
217.868	281.686	241.023		0.256	0.444	0.185		0.377188	0.386471	0.327189
212.475	179.492	279.979		0.338	0.48	0.26		0.316052	0.122667	0.365771
	219.134	257.946			0.345	0.216			0.321799	0.416086
	151.588	231.498			0.149	0.221			0.15228	0.337572
	345.856	220.911			0.392	0.16			0.461824	0.359842
	308.523	242.095			0.365	0.202			0.466558	0.508805
		256.052				0.296				0.294833

## Sheet: Fig. 6
Fig. 6C			Fig. 6F			Fig. 6G				Fig. 6J			Fig. 6M
puncta per µm2			mean intensity (a.u.)			% viable adults				mean intensity (a.u.)			mean intensity (a.u.)
thresholding algorithm: IsoData			no processing			nekl-2(fd81); nekl-3(gk894345)				no processing			no processing
WT	piki-1(Q1507Stop)		WT	piki-1(Q1507Stop)		dsRNA	viable	arrested		WT	piki-1(Q1507Stop)		WT	piki-1(Q1507Stop)
0.141921	0.052874		234.736	84.173		-	41	1534		286.387	178.907		2325.03	442.131
0.099593	0.044172		168.991	90.939		F55D12.2	22	709		228.74	194.237		1535.21	2242.33
0.078958	0.039768		144.138	88.056		hipr-1	93	143		316.66	182.599		1311.98	425.274
0.088492	0.064188		169.839	110.022						233.629	252.904		621.995	953.615
0.044782	0.046788		166.475	88.205						190.594	253.642		1506.91	422.577
0.080947	0.113513		137.631	87.956						278.382	275.011		1295.65	945.912
0.07128	0.022614		148.612	96.543						230.051	167.862		1197.57	616.327
0.113577	0.072382		195.776	87.358						181.402	180.51		1363.72	390.915
0.111989	0.020586		173.432	80.334						182.523	212.782		363.215	976.577
0.092124	0.09677		172.224	67.576						244.017	226.641		2464.35	616.168
0.089736	0.135351		173.264	87.062						253.602	315.123		1772.89	1254.06
0.067871	0.080935		162.751	101.824						427.038	224.893		1236.83	655.842
0.112402	0.052327		182.087	89.232						292.756	292.674		1402.9	1023.35
0.096346	0.084399		188.022	99.158						279.856	128.76		2067.62	946.996
0.0615	0.075839		152.904	105.105						246.057	253.105		925.828	1099.65
0.127686	0.062272		171.259	92.947						279.796	215.975		866.592	732.825
0.02834	0.094827		176.547	67.983						303.719	355.542		807.832	511.59
0.061586	0.082792		154.126	82.969						372.904	115.36		1296.16	259.829
0.090303	0.100829		162.387	68.536						285.073	108.303		501.449	423.594
0.115719	0.059467		167.858	117.45						367.775	329.71		1672.22	779.3
0.087439	0.102206		135.855	74.53						251.837	96.28		1707.43	369.587
0.079807	0.08147		150.072	76.331						310.199	101.9		1295.65	759.17
0.068469	0.080354		136.98	83.79						237.902	264.896		948.215	1439.24
0.101041	0.056092		223.601	131.453						251.887	240.374		661.489	573.183
0.114355	0.069413		130.029	93.414						225.11	253.594		1337.68	1552.39
0.070985	0.10574		122.465	80.638						243.195	319.721		1001.31	574.832
0.103093	0.078133		152.088	74.688						323.901	463.484		1130.72	2523.79
0.097177	0.072732		124.167	76.986						190.391	252.114		1811.52	1127.57
0.109617	0.072566		127.941	85.712						166.049	237.917		766.639	951.737
0.07892	0.082343		152.774	71.491						236.592	110.086		482.61	311.779
0.059586	0.09838		178.06	63.352						149.493	70.629		1283.77	2451.8
0.036084	0.113797		122.806	110.619						147.867	283.319		1015.29	1871.94
0.104469	0.098813		162.29	85.243						164.918	279.253		453.511	473.176
0.116629	0.052925		174.686	75.274						232.441	150.851		337.879	699.412
0.087891	0.058817		193.498	79.597						201.732	196.091		492.989	1068.48
0.064738	0.115033		126.209	88.8						215.947	254.948		1408.63	427.064
0.081751	0.076007		120.339	77.183						195.296	172.423		611.173	1184.87
0.126496	0.129583		151.163	97.021						311.416	153.208		718.328	653.945
0.099922	0.065105		169.052	92.811						140.372	221.902		709.929	594.261
0.128993	0.107126		117.545	97.969						139.339	267.919		648.793	1577.87
0.114886	0.044373		249.541	72.118						162.658	234.393		563.567	1316.35
0.111551	5.93e-05			68.217						224.76	183.513		771.204	574.445
0.097359	0.071261			98.613						232.568	219.977		921.322	426.47
0.119201	0.111564			82.054						176.912	234.491		561.317	666.186
0.155018	0.06613			87.523						144.805	245.375		635.02	663.793
0.115324	0.031983									287.363	192.891		586.86	730.701
0.149724	0.108721									223.964	336.481		576.595	236.916
0.096295	0.093363									169.809	169.223		814.858	576.029
0.131282	0.118321									130.723	189.712		682.194	442.557
0.126428	0.08033									142.744	131.773		638.222	505.339
0.122666	0.084439									198.346	182.415		738.532	460.708
0.083451	0.111062									239.693	150.215		527.536	411.928
0.094736	0.075182									190.634	162.68		903.626	1729.34
0.114866	0.091847									97.881	223.773		145.477	765.848
0.061134	0.075097									166.872	165.144		1170.78	643.002
0.074867	0.121917									170.75	138.463		1170.66	765.316
0.108125	0.080009									152.587	166.91		640.143	282.198
0.107047	0.098418									130.621	95.361		294.336	395.171
0.134293	0.122267									201.169	349.805		439.083	713.173
0.07625	0.04472									164.892	101.924		1240.29	371.555
0.089656	0.060067									202.357	152.417		407.092	1457.16
0.086935	0.062793									191.38	263.824		1303.59	2857.23
0.09019	0.069929									184.315	150.246		954.384	161.852
0.010038	0.098135									132.892	161.168		592.177
0.080916	0.088808									235.889	87.159
0.110679	0.095408									125.373	125.561
0.09246	0.066208									172.749	129.02
0.120366	0.166195									147.603	213.17
0.088614	0.100251									147.022	121.59
0.076309	0.152494									180.711	138.799
0.109295	0.073289									243.424	111.369
0.19985	0.073767									249.799	247.23
0.100199	0.102952									197.566	119.585
0.054004	0.070606									89.743	211.233
0.102406	0.096146									120.904	239.923
0.122287	0.092788									188.175	105.919
0.094985	0.047149									205.204	154.393
0.08753	0.061176									175.122	170.058
0.087321	0.114961									322.955	123.374
0.126974	0.093625									123.835
0.096378	0.093292									160.191
0.121807	0.079764									161.195
0.117466	0.085608									208.599
0.064696	0.094532									135.572
0.086535	0.029212
0.084173	0.05828
0.118593	0.099275
0.109086	0.055893
0.102641	0.072441
0.104839	0.131056
	0.073757
	0.122312
	0.081766
	0.122463
	0.083551

## Sheet: Fig. 7
Fig. 7D							Fig. 7E				Fig.7I							Fig. 7J
Manders' Overlap							Pearson's Correlation Coefficient				Manders' Overlap							Pearson's Correlation Coefficient
RAB-5 with PI(3)P			PI(3)P with RAB-5				Whole Worm	Inset	Rotated Inset		RAB-5 with PI(3,4)P2			PI(3,4)P2 with RAB-5				Whole Worm	Inset	Rotated Inset
Whole Worm	Inset	Rotated	Whole Worm2	Inset2	Rotated2		0.437	0.397	0.005		Whole Worm	Inset	Rotated	Whole Worm2	Inset3	Rotated4		0.154	0.187	-0.017
0.511	0.432	0.217	0.644	0.641	0.301		0.244	0.287	0.229		0.488	0.552	0.289	0.213	0.235	0.099		0.121	0.104	-0.047
0.236	0.208	0.169	0.539	0.826	0.636		0.447	0.471	-0.112		0.61	0.527	0.317	0.157	0.212	0.118		0.058	0.139	-0.067
0.363	0.358	0.025	0.781	0.816	0.065		0.266	0.366	-0.075		0.456	0.508	0.266	0.132	0.228	0.126		0.081	0.079	-0.044
0.333	0.393	0.049	0.42	0.593	0.1		0.452	0.395	-0.059		0.697	0.667	0.548	0.133	0.203	0.166		0.135	0.146	0.067
0.398	0.429	0.068	0.788	0.751	0.116		0.312	0.395	-0.006		0.582	0.655	0.594	0.18	0.255	0.211		0.076	0.06	-0.003
0.26	0.281	0.056	0.616	0.709	0.169		0.474	0.495	0.01		0.784	0.733	0.683	0.095	0.168	0.152		0.168	0.147	-0.02
0.393	0.327	0.047	0.793	0.829	0.143		0.332	0.259	-0.034		0.633	0.581	0.411	0.169	0.311	0.211		0.115	0.077	-0.061
0.369	0.414	0.08	0.565	0.519	0.145		0.445	0.518	0.009		0.493	0.525	0.374	0.134	0.208	0.134		0.108	0.147	-0.09
0.299	0.367	0.09	0.822	0.829	0.198		0.278	0.34	0.167		0.865	0.863	0.567	0.116	0.15	0.107		0.287	0.214	0.066
0.348	0.285	0.23	0.449	0.634	0.438		0.386	0.377	-0.089		0.583	0.599	0.415	0.267	0.243	0.154		0.185	0.24	0.067
0.277	0.455	0.096	0.689	0.444	0.091		0.268	0.435	0		0.791	0.721	0.627	0.191	0.306	0.232		0.318	0.327	-0.002
0.163	0.286	0.054	0.672	0.897	0.318		0.276	0.144	0.134		0.506	0.615	0.269	0.352	0.381	0.182		0.209	0.2	-0.019
0.175	0.117	0.102	0.685	0.376	0.367		0.324	0.388	0.112		0.49	0.604	0.348	0.192	0.212	0.133		0.179	0.139	0.027
0.275	0.355	0.181	0.593	0.602	0.282		0.297	0.194	-0.013		0.47	0.583	0.486	0.238	0.344	0.262		0.145	0.166	0.009
0.201	0.236	0.086	0.695	0.483	0.19						0.52	0.535	0.393	0.194	0.383	0.273		0.283	0.202	0.046
											0.788	0.708	0.519	0.231	0.256	0.166		0.299	0.293	0.137
											0.641	0.601	0.412	0.278	0.318	0.216		0.268	0.22	-0.076
											0.593	0.538	0.229	0.293	0.313	0.161		0.186	0.183	-0.072
											0.526	0.615	0.336	0.216	0.285	0.141		0.15	0.122	0.008
											0.436	0.439	0.303	0.206	0.265	0.19		0.146	0.075	-0.037
											0.729	0.63	0.427	0.105	0.116	0.091		0.074	0.081	0.01
											0.266	0.385	0.3	0.149	0.257	0.19		0.162	0.112	-0.039
											0.504	0.628	0.542	0.209	0.306	0.281		0.186	0.161	0.078
											0.772	0.789	0.735	0.229	0.314	0.283		0.216	0.107	-0.022
											0.827	0.671	0.481	0.185	0.174	0.128		0.235	0.2	-0.009
											0.611	0.592	0.31	0.237	0.215	0.114		0.2	0.222	0.027
											0.909	0.951	0.779	0.149	0.215	0.174		0.223	0.232	-0.109
											0.587	0.602	0.198	0.228	0.239	0.095		0.195	0.18	0.027
											0.542	0.552	0.39	0.258	0.272	0.195		0.141	0.154	0.066
											0.564	0.64	0.565	0.166	0.3	0.243

## Sheet: S1 Fig
SFig 1A					SFig 1B
nekl-2(fd81); nekl-3(gk894345)					genotype	viable	arrested
dsRNA	viable	arrested			nekl-2(fd81); nekl-3(gk894345)	22	744
-	41	1534			nekl-2(fd81); age-1(hx546); nekl-3(gk894345)	2	176
piki-1	102	2012
age-1	140	2093
inpp-1	52	620
Average Brood Sizes for SFig 1A
nekl-2(fd81); nekl-3(gk894345)
dsRNA	6 to 24 hours	24 to 48 hours	2-day Average
-	23.24	19.72	42.96
piki-1	31.58	27.14	58.72
age-1	27.85	20.69	48.54
inpp-1	11.1	12	23.14

## Sheet: S3 Fig
SFig 3D							Fig. 3E				SFig 3I							Fig. 3J
Manders' Overlap							Pearson's Correlation Coefficient				Manders' Overlap							Pearson's Correlation Coefficient
RAB-7 with PIKI-1			PIKI-1 with RAB-7				Whole Worm	Inset	Rotated Inset		NUC-1 with PIKI-1			PIKI-1 with NUC-1				Whole Worm	Inset	Rotated Inset
Whole Worm	Inset	Rotated	Whole Worm	Inset	Rotated		0.167	0.142	-0.002		Whole Worm	Inset	Rotated	Whole Worm	Inset	Rotated		-0.021	-0.029	-0.106
0.5	0.659	0.415	0.15	0.159	0.128		0.069	0.022	-0.056		0.206	0.311	0.185	0.054	0.105	0.068		-0.011	0.019	-0.014
0.514	0.488	0.325	0.126	0.101	0.081		0.142	0.057	0.06		0.043	0.111	0.075	0.099	0.112	0.12		0.049	0.013	-0.052
0.517	0.465	0.472	0.134	0.151	0.204		0.118	0.108	-0.122		0.24	0.271	0.177	0.113	0.145	0.114		0.045	0.001	-0.042
0.339	0.578	0.18	0.17	0.183	0.059		0.31	0.343	-0.064		0.181	0.206	0.107	0.08	0.063	0.031		0.006	-0.027	0.014
0.789	0.738	0.154	0.177	0.167	0.048		0.203	0.187	0.213		0.216	0.177	0.215	0.064	0.068	0.091		-0.008	-0.077	-0.065
0.52	0.505	0.134	0.168	0.242	0.338		0.152	0.189	0.13		0.218	0.197	0.223	0.052	0.045	0.071		0.001	-0.031	-0.002
0.394	0.531	0.429	0.171	0.202	0.178		0.146	0.117	0.043		0.255	0.21	0.295	0.062	0.033	0.037		0	-0.024	-0.031
0.792	0.71	0.672	0.145	0.163	0.164		0.164	0.168	0.015		0.165	0.134	0.111	0.07	0.059	0.057		0.017	-0.038	0.075
0.401	0.45	0.242	0.191	0.24	0.19		0.099	0.122	-0.03		0.292	0.236	0.409	0.083	0.09	0.14		0.001	-0.041	-0.037
0.351	0.511	0.299	0.156	0.164	0.13		0.145	0.155	0.057		0.309	0.309	0.3	0.094	0.07	0.085		0.038	-0.046	0.001
0.363	0.367	0.298	0.205	0.241	0.219		0.097	-0.009	0.095		0.146	0.072	0.109	0.143	0.11	0.165		0.035	0.034	-0.1
0.349	0.278	0.387	0.165	0.162	0.208		0.24	0.179	-0.078		0.359	0.252	0.075	0.079	0.025	0.008		0.24	0.179	-0.078

## Sheet: S4 Fig
SFig 4D							Fig. 4E				SFig 4I							Fig. 4J
Manders' Overlap							Pearson's Correlation Coefficient				Manders' Overlap							Pearson's Correlation Coefficient
RME-1 with PIKI-1			PIKI-1 with RME-1				Whole Worm	Inset	Rotated Inset		CHAT with PIKI-1			PIKI-1 with CHAT-1				Whole Worm	Inset	Rotated Inset
Whole Worm	Inset	Rotated	Whole Worm	Inset	Rotated		0.035	0.058	-0.033		Whole Worm	Inset	Rotated	Whole Worm	Inset	Rotated		0.03	0.012	-0.016
0.129	0.263	0.16	0.15	0.22	0.143		-0.001	-0.044	0.02		0.239	0.212	0.201	0.141	0.147	0.123		0.073	0.055	-0.016
0.254	0.275	0.333	0.115	0.143	0.166		0.012	0.016	-0.102		0.203	0.227	0.139	0.093	0.121	0.08		0.021	0.069	0.02
0.101	0.095	0.023	0.144	0.173	0.055		0.026	-0.002	-0.073		0.082	0.113	0.088	0.141	0.248	0.179		0.04	-0.018	0.053
0.218	0.202	0.009	0.023	0.022	0.001		-0.013	-0.031	0.088		0.151	0.16	0.236	0.132	0.125	0.183		0.056	0.069	-0.058
0.132	0.156	0.25	0.145	0.159	0.27		0.051	0.002	0.03		0.24	0.312	0.172	0.157	0.177	0.085		0.014	-0.054	0.166
0.265	0.228	0.262	0.156	0.146	0.167		0.076	0.073	0.019		0.168	0.164	0.464	0.084	0.071	0.188		0.004	-0.053	0.061
0.339	0.385	0.26	0.04	0.058	0.037		0.088	-0.003	0.114		0.197	0.188	0.335	0.07	0.085	0.151		0.054	0.014	-0.062
0.406	0.229	0.479	0.054	0.039	0.086		0.042	0.027	0.007		0.6	0.529	0.427	0.055	0.082	0.065		0.048	0.082	-0.012
0.182	0.186	0.161	0.041	0.118	0.081		-0.002	0.008	-0.023		0.244	0.335	0.221	0.163	0.191	0.146		0.044	0.086	0.086
0.202	0.229	0.08	0.001	0.01	0.003		0.094	0.007	-0.035		0.2	0.307	0.303	0.071	0.114	0.128		0.005	-0.009	0.034
0.254	0.282	0.229	0.074	0.085	0.063		0.043	-0.009	0.03		0.173	0.214	0.273	0.083	0.084	0.114		0.094	0.051	0.037
0.349	0.287	0.377	0.033	0.062	0.07		0.031	-0.031	0.035		0.46	0.41	0.376	0.08	0.094	0.085		0.059	-0.018	0.033
0.121	0.134	0.175	0.187	0.204	0.27		-0.004	-0.018	0.016		0.307	0.275	0.332	0.097	0.078	0.097		0.062	0.078	-0.038
0.139	0.22	0.243	0.154	0.225	0.278		0.029	-0.032	-0.073		0.242	0.347	0.203	0.133	0.175	0.105		0.126	0.115	0.072
0.22	0.2	0.128	0.058	0.055	0.034		0.048	0.042	-0.021		0.29	0.269	0.217	0.134	0.161	0.127		0.035	0.03	0.044
0.35	0.28	0.122	0.027	0.038	0.015		0.069	0.018	-0.006		0.242	0.326	0.365	0.071	0.104	0.118		0.054	0.094	-0.037
0.291	0.23	0.18	0.049	0.093	0.089		0.053	-0.009	-0.032		0.275	0.347	0.119	0.109	0.105	0.04		0.086	0.011	0.003
0.295	0.123	0.07	0.035	0.033	0.023		0.109	0.053	-0.074		0.233	0.154	0.146	0.162	0.167	0.163		0.095	0.107	0.016
0.501	0.488	0.222	0.064	0.072	0.039		0.074	0.111	0.056		0.274	0.349	0.239	0.133	0.186	0.14		0.028	0.032	0.047
0.306	0.433	0.326	0.084	0.129	0.094		0.031	0.027	-0.064		0.186	0.234	0.232	0.091	0.125	0.131
0.204	0.213	0.137	0.158	0.198	0.126		0.049	0.028	0.089
0.322	0.368	0.468	0.045	0.11	0.134		0.025	0.059	0.171
0.205	0.253	0.436	0.032	0.068	0.126		0.034	0.012	-0.052
0.275	0.209	0.041	0.024	0.033	0.007

[truncated: 5 more sheets: S5 Fig, S6 Fig, S7 Fig, S8 Fig, S9 Fig]
