# Supplementary material for: PIKI-1, a class II PI 3-kinase, functions in endocytic trafficking
Source: PLoS Genet. 2026 Feb 13;22(2):e1011740. doi: 10.1371/journal.pgen.1011740 (PMC12919929; doi:10.1371/journal.pgen.1011740)
Supplement: S2 File — Excel file with individual labeled tabs for Table A, strain list; Table B, RNAi sequences/reagents; and Table C, CRISPR sequences/reagents. (XLSX) [file pgen.1011740.s014.xlsx]

## Sheet: Strains-Table A
Supplementary Table 1: Strains used in this study
Name	Genotype
GLW93	clic-1 (utx73 [mScarlet - I - C1::3xMyc::clic-1) V: 0.86
GCP1474	unc-119(ed3) III; prtSi260 [1.38 kb Pdpy-7::mKate2::rab-5::tbb-2 3' UTR; cb-unc-119(+)] V
PHX1555	syb1555(eGFP::RAB-11.1) CRISPR
PHX4645	lrp-1(syb4645) LRP-1::GFP CRISPR
PHX5485	piki-1::gfp (syb5485)
PHX5521	piki-1::mScarlet (syb5521)
RT3402	pw17(gfp::chc-1) GFP::CHC-1 CRISPR
RT3533	pwSi7[phyp7::GFP::rab-7(I:30.01)]
RT3649	pw27[nekl-2::aid]; ieSi57[peft-3::mruby::tir1 (II:1.73)]; pwls439[GFP::rab-5]]
RT3870	bzls166[pmec4::mcherry]; pwSi144[phyp7::mNG::lgg-1]
RT3995	bzls166[pmec4::mcherry]; pwSi202[phyp7::aman-2::mNG]
RT3998	bzls166[pmec4::mcherry]; pwSi205[phyp7::lmp-1::mNG]
RT4107	pwEx63[phyp7::PH Plc delta::mNeonGreen]; bzIs166[pmec-4::mCherry]
RT424	pwIs126[peea-1::GFP::eea-1]
RT4337	pw43[tgn-38::gfp(IV:-1.77)] line 1
WY1145	nekl-2(fd81) I; nekl-3(gk894345) X; fdEx286 [nekl-3+ + sur-5::GFP]
WY1558	nekl-2(fd81); nekl-3(gk894345) piki-1(fd275)
WY1763	pwIs439[gfp::rab-5]
WY1773	nekl-2(fd81) I; nekl-3(gk894345) piki-1(fd161) X
WY1913	nekl-2(fd81); nekl-3(gk894345) piki-1(fd381) [CRISPR]
WY2034	pwSi493[phyp7::ATK_PH::oxGFP]; F39B.1 (ok2346) X
WY2044	bzIs166[pmec-4::mCherry]; fd399 (Piki-1 CRISPR Q1507*); pwEx63[phyp7::PH Plc delta::mNeonGreen]
WY2046	pwSi130[phyp7::mNeonGreen::2XFYVE (I: 0.02)]; fd399 (piki-1 CRISPR Q1507*)
WY2056	bzIS166 [pmec-4::mCherry]; F39B.1 (ok2346) X: 22.29; pwEx63 [phyp7::PH Plc delta::mNeonGreen]
WY2061	pwSi [phyp7::mNeonGreen::2XFYVE]
WY2083	pw17(GFP::CHC-1] III: 2.01; fd399 [piki-1 Q1507* CRISPR]
WY2086	pwSi130 [phyp7::mNeonGreen::2XFYVE] I: 0.02; F39B.1 (ok2346) X
WY2095	ieSi57 [peft-3::mRuby::tir-1]; nekl-3::AID::3xFLAG(fd419); pw17[chc-1::gfp]
WY2109	ieSi57 [peft-3::mRuby::tir-1]; pw17 [gfp::CHC-1]; nekl-3::AID::3xFLAG (fd419); piki-1 (fd399)
WY2115	nekl-2 (fd81); nekl-3 (gk894345); piki-1(ok2346)
WY2129	nekl-2(fd81); nekl-3(gk894345) piki-1(fd357)
WY2148	pwIs439 [gfp::rab-5]; fd399 (piki-1 Q1507* CRISPR)
WY2149	pwSi7 [phyp7::gfp::rab-7] I: 30.01; fd399 (piki-1 Q1507* CRISPR)
WY2172	pwSi205 [phyp7::lmp-1::mNeonGreen]; piki-1 (fd399) Q1507Stop CRISPR
WY2173	syb1555 [eGFP::rab-11.1] CRISPR; piki-1 (fd399) Q1507Stop CRISPR
WY2174	pwIs439 [gfp::rab-5]; pw27[nekl-2::AID]; ieSi57 [peft-3::mRuby::tir-1]; piki-1 (fd399) [Q1507Stop CRISPR]
WY2175	lrp-1 (syb4645) lrp-1::gfp CRISPR; piki-1 (fd399) Q1507Stop CRISPR
WY2179	pwIs126 [peea-1::gfp::eea-1]; piki-1 (fd399) Q1507Stop CRISPR
WY2182	fdSi7 [Phyp7::piki-1::mNeonGreen]
WY2183	fdSi8 [pNekl-3::mNeonGreen::2x TAPP-1]
WY2184	clic-1 (utx73 [mScarlet-1-C1::3xMyc::clic-1]) V: 0.86; fdSi7 [phyp7::piki-1::mNeonGreen]
WY2189	clic-1 (utx73 [mScarlet-1-c1::3xMyc::clic-1]) v: 0.86; piki-1 (fd399) Q1507Stop CRISPR
WY2197	pw43 [tgn-38::gfp] (IV: -1.77); piki-1 (fd399) Q1507Stop CRISPR
WY2198	pwSi144[phyp7::mNeonGreen::lgg-1]; piki-1 (fd399) Q1507Stop CRISPR
WY2203	fd399 [piki-1 Q1507Stop CRISPR]; fdSi8 [pnekl-3::mNeonGreen::2xTAPP-1]
WY2230	bzIs166 [pmec-4::mCherry]; pwSi202 [phyp7::aman-2::mNeonGreen]; piki-1 (fd399) Q1507Stop CRISPR
WY2231	unc-119 (ed3) III; fdEx405 (unc-119 (+); phyp7::BTK PH::mNeonGreen) hygR
WY2240	fdSi7[phyp7::piki-1::mNeonGreen]; unc-119 (ed3) III; prtSi260 [1.38 kb Pdyp7::mKate2::rab-5::tbb-2 3' UTT; cb-unc-119(+) IV
WY2241	unc-119(ed3) III; piki-1(fd399) Q1507Stop CRISPR; fdEx405 [cb-unc-119 (+); Phyp7::BTK PH::mNeonGreen; hygR]
WY2242	qxIs257 [Pced-1::nuc-1::mCherry + unc-76(+)]; unc-76(e911); piki-1(fd399) Q1507Stop CRISPR
WY2243	unc-119(ed3) III; prtSi260 [1.38kb Pdyp-7::mKate2::rab-5::tbb-2 3'UTR; cb-unc-119(+)] V; pwSi130 [phyp7::mNeonGreen::2xFYVE]
WY2244	unc-119 (ed3) III; prtSi260 [1.38 kb Pdyp-7::mKate2::rab-5::tbb-2 3' UTR; cb unc-119(+)]; fdEx406 [cb unc-119 (+) (100 ng/ul); pDF476 (pNekl-3::mNeonGreen::2xTAPP-1 HygR ceopt) (2 ng/uL)]
WY2245	nekl-2(fd81); nekl-3(gk894345); age-1(hx546); fdEx286
WY2264	nekl-2(fd81) I; nekl-3(gk894345) piki-1(fd465) X D1189A CRISPR
WY2247	chat-1a (syb8250 [chat-1a::mKate]; fdSi7 [Phyp7::piki-1::mNeonGreen]			2025-06-19	GR	chat-1a (syb8250 [chat-1a::mKate (DY38)]); fdSi7 [phyp7::piki-1::mNeonGreen]
WY2259	qxIs257 [ced-1p::nuc-1::mCherry + unc-76(+)]; unc-76(e911); fdSi7 [Phyp7::piki-1::mNeonGreen]
WY2261	pwSi19 [Phyp7::RFP::rab-7] III; fdSi7 [Phyp7::piki-1::mNeonGreen]
WY2265	nekl-2(fd91); piki-1(fd467) [Q1507Stop]; fdEx278
XW5399	qxIs257 [ced-1p::nuc-1::mCherry + unc-76(+)]; unc-76(e911)

## Sheet: RNAi-Table B
Supplementary Table 2: RNAi Primer Design
Target	Forward (5' - 3')	Reverse (5' to 3')
piki-1	TAATACGACTCACTATAGGGAGACAAGGACGCTCGAGATCCAA	TAATACGACTCACTATAGGGAGATTCTGGCATCGAATCGCGTA
inpp-4b/R01H10.7	TAATACGACTCACTATAGGGAGACGAACGAGAAGCCTGTGAGA	TAATACGACTCACTATAGGGAGAGCCATTCCTGTCCGATCCTT
inpp-1	TAATACGACTCACTATAGGGAGACCCTGCTGTAAAAGGATTTG	TAATACGACTCACTATAGGGAGACGATAAGCACTATAAATCGC
age-1	TAATACGACTCACTATAGGGAGATGGAATAATCGAGATTTGTTCGT	TAATACGACTCACTATAGGGAGAaaacacagggagagaggagagag
hipr-1	TAATACGACTCACTATAGGGAGAGGACGGATTCAGTTGGAGAA	TAATACGACTCACTATAGGGAGAATCAGCTTCTCGTTTTGCGT
F55D12.2	TAATACGACTCACTATAGGGAGAaatttccgtctccaattcaaaat	TAATACGACTCACTATAGGGAGAatacGCGTGATCTGCATTAATCT

## Sheet: CRISPR-Table C
Supplementary Table 3: CRISPR Design
allele	external primers	inernal primers	sgRNA	repair template	restriction enzyme
Q1507Stop	FWD: GCGACCTGGTCTACACTTTC REV: GCTTTACCAGGTATCCACCA	FWD: GCGACAATAAGTGCGATACC REV: CAGATGCTCACTTCGAGAACC	UAAGUCUUCACAUAUGGAUCGUUUUAGAGCUAUGCU	TTTCGATTGATTACGCAAATCCGGTCTGACATAAGTCTTCACATATGGCTCGAGTTACTGGTTATTTTGAAGAAGAGCCAAATATTTGGCATGCCctgaaaagtataa	XhoI
D1189A	gctcaatgagatggacagaat	CGTGCTCAACGATGAGATTC	ACTGACTTTGGAAAATATAT	GGTATTGGAGATCGGCATAACGACAATATATTGTTCACGAAGAATGGACACGTGTTTCACATAGCGTTTGGAAAATATATGGGTGATTGGCAGATGGCAGCAGGATTCAGAAGgta	NspI
	gaacgctttacaacagtaatcg	tgatacCTTCTGAATCCTGC
